# Supplementary material for: Regulation of Tyrosinase Gene Expression by Retinoic Acid Pathway in the Pacific Oyster Crassostrea gigas
Source: Int J Mol Sci. 2022 Oct 25;23(21):12840. doi: 10.3390/ijms232112840 (PMC9656583; doi:10.3390/ijms232112840)
Supplement: Supplementary file 1 [file ijms-23-12840-s001.zip]

Archive with 1 entries (1 files):
- ijms-1899358-supplementary.xlsx
