# Supplementary material for: Regulation of Tyrosinase Gene Expression by Retinoic Acid Pathway in the Pacific Oyster Crassostrea gigas
Source: Int J Mol Sci. 2022 Oct 25;23(21):12840. doi: 10.3390/ijms232112840 (PMC9656583; doi:10.3390/ijms232112840)
Supplement: Supplementary file 1 [file ijms-23-12840-s001.zip › ijms-1899358-supplementary.xlsx]

## Sheet: Table S1
Table S1 Differently expressed genes identified between ATRA- and DMSO-treated groups
Gene ID	Fold Change	log2FoldChange	p Value	Regulation	gene_symbol	description
LOC105346098	0.0139153	-6.16718	5.11492e-14	Down	Prrt1	proline-rich transmembrane protein 1
LOC105326795	285.665	8.15818	2.31758e-09	Up	ZNF862	E3 SUMO-protein ligase KIAA1586-like
LOC105324073	20.2877	4.34254	9.86656e-09	Up	RPL12	60S ribosomal protein L12
LOC105322314	6.77059	2.75928	2.177e-07	Up		uncharacterized LOC105322314
LOC105337153	652.898	9.35071	3.51877e-07	Up		uncharacterized LOC105337153
LOC105345002	7.76759	2.95747	1.3421e-06	Up	HDHD5	cat eye syndrome critical region protein 5
LOC105346970	0.00470706	-7.73096	3.3209e-06	Down	MID2	uncharacterized LOC105346970
LOC109618367	0.00622735	-7.32717	5.38923e-06	Down	Trim45	uncharacterized LOC109618367
LOC105325371	10.7576	3.42728	8.06429e-06	Up		endo-1,4-beta-xylanase S20-like
LOC105343971	0.0120668	-6.37282	8.58173e-06	Down		uncharacterized LOC105343971
LOC105338572	0.169286	-2.56246	1.90855e-05	Down	SELE	E-selectin
LOC105325036	59.7582	5.90106	1.98449e-05	Up		uncharacterized LOC105325036
LOC109618368	0	#NAME?	3.34762e-05	Down	TRIM45	uncharacterized LOC109618368
LOC105341946	4.91367	2.2968	4.8309e-05	Up		glycine, alanine and asparagine-rich protein-like
LOC105324055	0.078789	-3.66586	5.27469e-05	Down		uncharacterized LOC105324055
LOC105326568	0.0850017	-3.55636	6.36648e-05	Down	WDR61	WD repeat-containing protein 61
LOC105334609	4.01858	2.00668	6.44524e-05	Up		collagen alpha-2(I) chain-like
LOC105325571	4.65249	2.218	6.94933e-05	Up	CSGALNACT1	chondroitin sulfate N-acetylgalactosaminyltransferase 1-like
LOC105323183	0.239699	-2.0607	7.2175e-05	Down	Fat4	protocadherin Fat 4
LOC105334198	0	#NAME?	7.36333e-05	Down		uncharacterized LOC105334198
LOC105337146	0.00808232	-6.95101	9.05602e-05	Down		uncharacterized LOC105337146
LOC105318624	0.226773	-2.14068	9.53365e-05	Down	Pka-C1	cAMP-dependent protein kinase catalytic subunit
LOC105323315	4.28457	2.09915	9.55582e-05	Up	Slc5a12	sodium-coupled monocarboxylate transporter 2
LOC105336098	0.184256	-2.44022	9.60434e-05	Down		toll-like receptor 4
LOC105324341	0.0784283	-3.67248	9.64699e-05	Down	COL10A1	collagen alpha-1(X) chain-like
LOC105343414	4.40306	2.13851	9.93612e-05	Up		uncharacterized LOC105343414
LOC105322077	0	#NAME?	0.000105497	Down	NEK1	serine/threonine-protein kinase Nek2
LOC105337702	0.0578725	-4.11098	0.00010875	Down		laccase-3-like
LOC105321958	0	#NAME?	0.000108944	Down		ankyrin repeat, PH and SEC7 domain containing protein secG
LOC105328489	4.41286	2.14171	0.00012244	Up	slp2	forkhead box protein G1
LOC105322031	0.189507	-2.39968	0.000130647	Down	pol	tetraspanin-1
LOC105321267	5.76966	2.52849	0.000133993	Up		uncharacterized LOC105321267
LOC105348831	3.95518	1.98374	0.000163818	Up		circumsporozoite protein
LOC105345719	0	#NAME?	0.000170443	Down	Unc-89	muscle M-line assembly protein unc-89-like
LOC105330811	0.154624	-2.69317	0.000173537	Down		tripartite motif-containing protein 2
LOC105335327	0	#NAME?	0.00018149	Down		hypothetical protein
LOC105332750	4.30096	2.10466	0.000193076	Up		EGF-like domain containing protein 1
LOC105347546	0.215625	-2.21341	0.000200256	Down	arl-3	ADP-ribosylation factor 4
LOC109619891	0.116422	-3.10256	0.000240254	Down		uncharacterized LOC109619891
LOC105345356	Inf	Inf	0.000249802	Up		acanthoscurrin-2-like
LOC105334657	0.143951	-2.79635	0.000255578	Down		uncharacterized LOC105334657
LOC105322068	0.215143	-2.21663	0.000263574	Down	COL22A1	uncharacterized LOC105322068
LOC105336058	0.00304651	-8.35863	0.000270189	Down	Oma1	metalloendopeptidase OMA1, mitochondrial-like
LOC109617888	0	#NAME?	0.000291078	Down	Mid2	tripartite motif-containing protein 5-like
LOC105320554	10.6458	3.41222	0.000291165	Up		S-crystallin SL11
LOC109619446	0.00312127	-8.32365	0.000309072	Down		uncharacterized LOC109619446
LOC105341345	3.99682	1.99885	0.00033081	Up	SLC34A2	sodium-dependent phosphate transport protein 2B
LOC105344511	0.0850728	-3.55516	0.000378916	Down	unc-22	uncharacterized LOC105344511
LOC105329836	12.4223	3.63486	0.000423099	Up	CG42265	uncharacterized LOC105329836
LOC105341599	Inf	Inf	0.000474636	Up	HSPA12A	heat shock 70 kDa protein 12A
LOC105325247	3.40936	1.7695	0.000512363	Up	PSAT1	phosphoserine aminotransferase
LOC105322989	Inf	Inf	0.000524057	Up	IFIH1	probable ATP-dependent RNA helicase DHX58
LOC105317703	0.0255227	-5.29208	0.000535098	Down	Slc6a5	sodium- and chloride-dependent taurine transporter-like
LOC105335738	61.3137	5.93814	0.000545188	Up		uncharacterized LOC105335738
LOC105336916	0.0744796	-3.74701	0.000562906	Down	Bcl2l1	uncharacterized LOC105336916
LOC105347071	13.2429	3.72715	0.000604313	Up		uncharacterized LOC105347071
LOC105346225	0.112617	-3.1505	0.000656081	Down	ptp-3	receptor-type tyrosine-protein phosphatase H-like
LOC105331040	0.105495	-3.24476	0.00070444	Down		uncharacterized LOC105331040
LOC105319165	0.0895261	-3.48155	0.000783842	Down		uncharacterized LOC105319165
LOC105329370	0.0984111	-3.34504	0.000829054	Down		uncharacterized LOC105329370
LOC105320885	0.213402	-2.22835	0.000850393	Down		uncharacterized LOC105320885
LOC105317424	3.42308	1.77529	0.000867167	Up	POLE	DNA polymerase epsilon catalytic subunit A
LOC105331963	5.79643	2.53517	0.000880941	Up	FCGBP	IgGFc-binding protein-like
LOC105332633	0	#NAME?	0.00103427	Down		tetraspanin-9-like
LOC105345246	3.73156	1.89978	0.00104298	Up	Hr38	probable nuclear hormone receptor HR38
LOC105343331	0	#NAME?	0.00105553	Down	TRIM45	uncharacterized LOC105343331
LOC105344587	3.83925	1.94082	0.00109682	Up	Mtr	homocysteine S-methyltransferase YbgG-like
LOC105329794	0	#NAME?	0.00121922	Down		uncharacterized LOC105329794
LOC105324738	3.45873	1.79024	0.00122927	Up		peroxidase-like protein
LOC105336422	0.211857	-2.23883	0.00127911	Down		uncharacterized LOC105336422
LOC105342031	6.45855	2.69121	0.00130913	Up	RERG	ras-related and estrogen-regulated growth inhibitor
LOC105343361	5.16318	2.36826	0.00133174	Up	SLC5A6	sodium-coupled monocarboxylate transporter 1
LOC105342122	0.175972	-2.50658	0.00137638	Down		uncharacterized LOC105342122
LOC105346224	0.0638988	-3.96807	0.00138705	Down		uncharacterized LOC105346224
LOC105345948	0.316613	-1.65921	0.00143936	Down	CTSK	cathepsin L1-like
LOC105323230	3.24673	1.69899	0.00144448	Up	mttp	microsomal triglyceride transfer protein large subunit-like
LOC105340583	0.0404823	-4.62657	0.00152114	Down	Fat4	protocadherin Fat 4
LOC105339864	16.7786	4.06855	0.0015632	Up		uncharacterized PE-PGRS family protein PE_PGRS54
LOC105338298	Inf	Inf	0.00160552	Up		uncharacterized LOC105338298
Maoa	0.29046	-1.78359	0.00162288	Down	mao	monoamine oxidase A
LOC105341556	Inf	Inf	0.00164583	Up		uncharacterized LOC105341556
LOC105332641	0.105613	-3.24314	0.00170222	Down		uncharacterized LOC105332641
LOC105319059	37.6356	5.23403	0.00176585	Up		uncharacterized LOC105319059
LOC105323946	2.96383	1.56746	0.00185671	Up	KLF5	Krueppel-like factor 5
LOC105335001	4.71213	2.23638	0.00192032	Up		uncharacterized LOC105335001
LOC105327620	36.502	5.1899	0.00203325	Up	UBB	uncharacterized LOC105327620
LOC109617048	3.57333	1.83727	0.00205397	Up	CYP2C14	cytochrome P450 2C14-like
LOC105328432	Inf	Inf	0.00207539	Up		uncharacterized LOC105328432
LOC105334296	0.258269	-1.95306	0.00207808	Down	SLC6A5	sodium- and chloride-dependent glycine transporter 1
LOC105317381	3.67294	1.87693	0.00210076	Up		uncharacterized LOC105317381
LOC105338812	0	#NAME?	0.00214877	Down		uncharacterized LOC105338812
LOC105345523	3.96438	1.9871	0.00214916	Up		uncharacterized LOC105345523
LOC105346773	0.038511	-4.69859	0.00221089	Down	ARRDC3	arrestin domain-containing protein 3
LOC105324427	78.6557	6.29748	0.00223904	Up		multiple epidermal growth factor-like domains protein 10
LOC109618244	0.199279	-2.32714	0.00228959	Down		toll-like receptor 2 type-2
LOC105336952	23.4054	4.54877	0.00233899	Up	CSTB	cystatin-B
LOC105343483	0.260087	-1.94293	0.00246414	Down		serine protease inhibitor dipetalogastin
LOC109618366	0	#NAME?	0.00247757	Down	Trim45	E3 ubiquitin-protein ligase TRIM36-like
LOC109620344	22.3696	4.48347	0.00256692	Up		uncharacterized LOC109620344
LOC105323910	0.0191073	-5.70973	0.00264794	Down	Harbi1	putative nuclease HARBI1
LOC105339858	0.0198848	-5.65219	0.00266057	Down	DCAF6	DDB1- and CUL4-associated factor 6
LOC105332547	0.266484	-1.90788	0.00266362	Down	ptpru	receptor-type tyrosine-protein phosphatase C
LOC105323122	3.93568	1.97661	0.00270184	Up	pin4	peptidyl-prolyl cis-trans isomerase NIMA-interacting 4
LOC105332430	3.12509	1.6439	0.00275316	Up	slc16a12	monocarboxylate transporter 12-B-like
LOC105321902	13.9835	3.80565	0.00275474	Up	GAD1	glutamate decarboxylase 1
LOC105318064	0.294352	-1.76439	0.00292458	Down	ALPL	alkaline phosphatase
LOC105323649	3.7205	1.8955	0.00298841	Up	K02A2.6	uncharacterized protein K02A2.6-like
LOC105324600	8.03095	3.00557	0.0030404	Up		uncharacterized LOC105324600
LOC105320127	44.934	5.48974	0.00315446	Up		uncharacterized LOC105320127
LOC105343136	4.04329	2.01553	0.00319245	Up	WDR83OS	protein Asterix
LOC105320690	3.14164	1.65152	0.0032697	Up	Aadat	uncharacterized protein YER152C
LOC105329197	2.90493	1.5385	0.00334446	Up	Orct	organic cation transporter protein
LOC109617740	0	#NAME?	0.00339498	Down		uncharacterized LOC109617740
LOC105325699	0.149647	-2.74037	0.00345594	Down		serine/threonine-protein phosphatase 6 regulatory ankyrin repeat subunit A-like
LOC105341418	12.9851	3.69879	0.00348511	Up		uncharacterized LOC105341418
LOC109619553	8.36933	3.06511	0.00359504	Up		E3 ubiquitin-protein ligase TRIM71-like
LOC105326184	20.6733	4.36969	0.00361095	Up		uncharacterized LOC105326184
LOC105319734	3.14421	1.6527	0.00368147	Up	MKX	homeobox protein Mohawk-like
LOC105343527	5.61822	2.49011	0.0036836	Up	v1g244155	zinc finger CCCH-type with G patch domain-containing protein
LOC105333871	7.51401	2.90958	0.00370544	Up	BIRC2	uncharacterized LOC105333871
LOC105336035	3.75059	1.90712	0.00370643	Up	Fbxl8	F-box/LRR-repeat protein 8
LOC105331209	2.72563	1.44659	0.00377352	Up		tyrosinase-like protein 1
LOC105324455	100.181	6.64646	0.00385545	Up		uncharacterized LOC105324455
LOC105346217	0.0392693	-4.67045	0.00387596	Down	Ptprz1	receptor-type tyrosine-protein phosphatase epsilon
LOC105343257	3.42843	1.77755	0.00415457	Up	TXN2	thioredoxin, mitochondrial-like
LOC105324853	0.0548211	-4.18913	0.00419426	Down	slc5a9	sodium/glucose cotransporter 4
LOC105347370	3.2732	1.7107	0.00425327	Up	mpv17	protein Mpv17
LOC105334986	18.3587	4.1984	0.00428063	Up	SULT1A1	sulfotransferase 1A1
LOC105328777	4.17142	2.06054	0.00434131	Up	Msrb1	methionine-R-sulfoxide reductase B1-like
LOC105328993	0.0485963	-4.36301	0.0043613	Down	birc7-b	baculoviral IAP repeat-containing protein 7-B
LOC105340125	2.57997	1.36736	0.00437892	Up		uncharacterized LOC105340125
LOC105345119	4.27668	2.09649	0.00441679	Up	IFI6	interferon alpha-inducible protein 27-like protein 2
LOC105347516	0.244015	-2.03496	0.00465115	Down	IFI44L	interferon-induced protein 44-like
LOC105325942	3.16402	1.66176	0.00498639	Up	BDH1	D-beta-hydroxybutyrate dehydrogenase, mitochondrial
LOC105331368	10.1016	3.33652	0.00505468	Up	APOD	apolipoprotein D
LOC105341595	0.209658	-2.25389	0.00514594	Down	CTSK	cathepsin L1
LOC105333183	0.32487	-1.62207	0.00516853	Down		uncharacterized LOC105333183
LOC105347851	177.926	7.47513	0.00528015	Up	Ide	insulin-degrading enzyme
LOC109619591	0.0332968	-4.90847	0.00536626	Down	SAMD9L	uncharacterized LOC109619591
LOC105340790	3.49417	1.80495	0.00541816	Up		putative ankyrin repeat protein RF_0381
LOC105341775	2.73505	1.45157	0.00544907	Up		proto-oncogene c-Fos
LOC105335550	0.341404	-1.55045	0.00562944	Down		uncharacterized LOC105335550
LOC105317692	0.014801	-6.07816	0.00563772	Down	SLC28A3	solute carrier family 28 member 3
LOC105330954	0.360123	-1.47344	0.0057375	Down	ANPEP	aminopeptidase N
LOC105336152	0.223151	-2.16391	0.00576818	Down	ada	adenosine deaminase
LOC105342376	3.92363	1.97219	0.00584891	Up		uncharacterized LOC105342376
LOC105318062	2.73892	1.45361	0.0058569	Up	ALPL	alkaline phosphatase, tissue-nonspecific isozyme
LOC105334600	0.213509	-2.22763	0.0059032	Down	PARP14	poly [ADP-ribose] polymerase 15-like
LOC109617876	11.6884	3.547	0.00595995	Up		uncharacterized LOC109617876
LOC105328642	2.73594	1.45204	0.00638859	Up	Hspg2	basement membrane-specific heparan sulfate proteoglycan core protein
LOC105326513	0.00711357	-7.13521	0.00641976	Down	bath-36	uncharacterized LOC105326513
LOC105332139	0.0834543	-3.58287	0.00642644	Down		uncharacterized LOC105332139
LOC105346296	0.355592	-1.49171	0.00659837	Down	Lac	hemicentin-2
LOC105342178	3.39805	1.76471	0.00661417	Up		uncharacterized LOC105342178
LOC105327940	4.45986	2.157	0.00662285	Up	Tbxa2r	thromboxane A2 receptor-like
LOC105325790	7.20488	2.84898	0.00663208	Up		serine/arginine repetitive matrix protein 5
LOC105347861	3.02705	1.59791	0.00673283	Up	pol	uncharacterized protein K02A2.6-like
LOC105326484	7.18631	2.84525	0.00675766	Up		uncharacterized LOC105326484
LOC105346742	47.9657	5.58393	0.00677326	Up	harbi1	putative nuclease HARBI1
LOC105345941	2.80513	1.48807	0.00678807	Up	KCTD3	BTB/POZ domain-containing protein KCTD3
LOC105327632	2.68112	1.42284	0.00694773	Up	DMBT1	deleted in malignant brain tumors 1 protein
LOC105324335	3.71737	1.89428	0.00700498	Up		protein starmaker-like
LOC105343872	0.215652	-2.21322	0.00703486	Down	CES1	carboxylesterase 1C
LOC105321686	0.290933	-1.78124	0.00707164	Down		uncharacterized LOC105321686
LOC105347025	0.203342	-2.29802	0.0071089	Down		uncharacterized LOC105347025
LOC105342100	30.2062	4.91677	0.00718114	Up	DMBT1	early endosome antigen 1-like
LOC105334295	0.0591408	-4.0797	0.00733021	Down		multiple epidermal growth factor-like domains protein 10
LOC105327330	2.54863	1.34972	0.00744615	Up	unc-7	innexin unc-9
LOC105320780	0.291885	-1.77653	0.00751895	Down	mec-2	band 7 protein AAEL010189
LOC105330466	3.77651	1.91705	0.00753837	Up		circumsporozoite protein-like
LOC105328968	4.15577	2.05512	0.00760291	Up	Fbxo4	F-box only protein 4
LOC105340124	3.03633	1.60233	0.00765687	Up		uncharacterized LOC105340124
LOC105319151	2.7705	1.47015	0.0077368	Up		uncharacterized LOC105319151
LOC109618388	Inf	Inf	0.00774422	Up		uncharacterized LOC109618388
LOC105329584	0.367933	-1.44249	0.00783712	Down	TANC2	protein TANC2
LOC105329323	0	#NAME?	0.00793006	Down		uncharacterized LOC105329323
LOC105339733	0.13366	-2.90337	0.00819003	Down	grik2	uncharacterized LOC105339733
LOC105330143	2.85449	1.51323	0.00823225	Up	ALPL	alkaline phosphatase
LOC105323529	0.0692494	-3.85206	0.00825823	Down		uncharacterized LOC105323529
LOC105334185	0.392812	-1.34809	0.00858006	Down		uncharacterized LOC105334185
LOC105337100	2.61881	1.38891	0.00865876	Up	SLC26A5	sulfate transporter
LOC105344498	0.202511	-2.30393	0.00874549	Down		uncharacterized LOC105344498
LOC105340526	2.43463	1.2837	0.0087604	Up	cyp-44A1	cytochrome P450 27C1
LOC105322944	0.0591311	-4.07994	0.00881489	Down	SLC6A12	sodium- and chloride-dependent betaine transporter-like
LOC105344585	6.9374	2.7944	0.00888185	Up		rho GTPase-activating protein gacF
LOC105332081	4.77621	2.25587	0.00915201	Up	acsf2	3-[(3aS,4S,7aS)-7a-methyl-1,5-dioxo-octahydro-1H-inden-4-yl]propanoyl:CoA ligase
LOC105317695	0.175879	-2.50734	0.00916691	Down		uncharacterized LOC105317695
LOC105340027	3.61113	1.85245	0.00932074	Up	Slc6a14	sodium- and chloride-dependent neutral and basic amino acid transporter B(0+)-like
LOC105332966	0.118638	-3.07536	0.00937678	Down		uncharacterized LOC105332966
LOC105325986	0.0262448	-5.25182	0.00948404	Down	TRPA1	uncharacterized LOC105325986
LOC105347612	Inf	Inf	0.00958761	Up		uncharacterized LOC105347612
LOC105325376	2.70008	1.433	0.00960726	Up	rnaseka	ribonuclease kappa-A
LOC105323263	3.3412	1.74037	0.00964173	Up		uncharacterized LOC105323263
LOC105323004	0.295969	-1.75648	0.00966975	Down	PTPRT	receptor-type tyrosine-protein phosphatase alpha-like
LOC105323625	3.73423	1.90081	0.00978543	Up		41 kDa spicule matrix protein
LOC105333463	0.197234	-2.34202	0.00979966	Down		alkyl/aryl-sulfatase BDS1
LOC105319314	3.18692	1.67216	0.00980943	Up	HCRTR2	orexin receptor type 2
LOC105322489	0.0609878	-4.03533	0.00992287	Down	PPP4C	serine/threonine-protein phosphatase 4 catalytic subunit
LOC105346129	2.40714	1.26732	0.0101264	Up		acyl-CoA desaturase
LOC105323057	0.343892	-1.53997	0.0101593	Down	Fur1	furin
LOC105327693	5.69758	2.51035	0.010575	Up	TCF15	transcription factor 15
LOC105341890	6.09229	2.60699	0.010637	Up		uncharacterized LOC105341890
LOC105334155	0.112706	-3.14937	0.0109461	Down		uncharacterized LOC105334155
LOC105346729	0.224923	-2.1525	0.010969	Down	HEXB	beta-hexosaminidase subunit beta-like
LOC105339807	2.62925	1.39465	0.0110187	Up	Stk39	serine/threonine-protein kinase OSR1
LOC105334509	0.34406	-1.53927	0.0111089	Down		uncharacterized LOC105334509
LOC105327580	3.07261	1.61946	0.0111695	Up	wun	putative phosphatidate phosphatase
LOC105344588	2.56488	1.35889	0.0112361	Up	Eif2ak3	eukaryotic translation initiation factor 2-alpha kinase 3
LOC105341437	2.36349	1.24092	0.0112682	Up	FABP3	fatty acid-binding protein, heart
LOC105327942	3.89085	1.96008	0.0113855	Up	Las1l	uncharacterized LOC105327942
LOC105324077	Inf	Inf	0.0114066	Up	eif3d	eukaryotic translation initiation factor 3 subunit D
LOC105333091	6.65891	2.73529	0.0115878	Up	SLC16A5	monocarboxylate transporter 12-B
LOC105338464	0.314774	-1.66761	0.0116346	Down	Tace	ADAM 17-like protease
LOC105345834	0.0705931	-3.82433	0.0116793	Down		uncharacterized LOC105345834
LOC105344043	2.49475	1.3189	0.0118207	Up	CYP2C8	cytochrome P450 2C8
LOC105325441	0.329542	-1.60147	0.0118231	Down		fibrillin-1
LOC105345803	3.09837	1.63151	0.0119265	Up	FMRFaR	FMRFamide receptor
LOC105328805	0.291478	-1.77854	0.0119277	Down	Kyat3	aspartate aminotransferase-like
LOC105340770	0.13074	-2.93523	0.0119728	Down		uncharacterized LOC105340770
LOC105329954	0.387055	-1.36939	0.0120056	Down	rbp4b	retinol-binding protein 4-B-like
LOC105336997	2.66949	1.41656	0.0120696	Up		uncharacterized LOC105336997
LOC105328725	2.80182	1.48637	0.0122022	Up	HOGA1	4-hydroxy-2-oxoglutarate aldolase, mitochondrial
LOC105342276	3.16232	1.66098	0.0122579	Up	SQOR	sulfide:quinone oxidoreductase, mitochondrial
LOC105333268	0.416471	-1.26371	0.0123299	Down	BP10	zinc metalloproteinase nas-13
LOC105329361	0.0269894	-5.21146	0.0123839	Down		uncharacterized LOC105329361
LOC105343823	0.328153	-1.60756	0.012637	Down		uncharacterized LOC105343823
LOC105331081	2.62931	1.39469	0.0126528	Up	LMAN2	vesicular integral-membrane protein VIP36
LOC105347229	3.41269	1.77091	0.0128362	Up		uncharacterized LOC105347229
LOC105317930	0.361386	-1.46839	0.0128608	Down		RING finger protein nhl-1-like
LOC105328431	5.93974	2.5704	0.012956	Up	Npr1	atrial natriuretic peptide receptor 1-like
LOC105322094	0.351346	-1.50903	0.0130063	Down		multiple epidermal growth factor-like domains protein 10
LOC105323949	2.82232	1.49688	0.0131089	Up	Phkb	phosphorylase b kinase regulatory subunit beta-like
LOC105335853	4.24185	2.08469	0.0131339	Up		protein kreg-1
LOC105345799	0.241264	-2.05132	0.0131919	Down	ERN1	uncharacterized LOC105345799
LOC105322861	0.0121554	-6.36226	0.0133087	Down		C-type lectin lectoxin-Lio2-like
LOC105342750	14.1653	3.82429	0.0134314	Up		uncharacterized LOC105342750
LOC105333786	0.306615	-1.7055	0.0136603	Down		uncharacterized LOC105333786
LOC105342353	0.292396	-1.77401	0.0137581	Down		uncharacterized LOC105342353
LOC109620810	6.03295	2.59286	0.0138651	Up		phytanoyl-CoA dioxygenase domain-containing protein 1-like
LOC105348815	5.07002	2.34199	0.0138826	Up	snu13	13 kDa ribonucleoprotein-associated protein
LOC105329564	0.103509	-3.27218	0.0139428	Down		uncharacterized LOC105329564
LOC105346005	0.406169	-1.29985	0.0139656	Down	SLC16A14	monocarboxylate transporter 12
LOC105343152	0.380952	-1.39232	0.0140214	Down		uncharacterized LOC105343152
LOC105327936	12.6202	3.65766	0.0141392	Up		uncharacterized LOC105327936
LOC109617175	16.9587	4.08395	0.0142813	Up		uncharacterized LOC109617175
LOC105346503	3.02754	1.59814	0.0143515	Up		uncharacterized LOC105346503
LOC105330257	2.32856	1.21944	0.0143691	Up	mecom-b	MDS1 and EVI1 complex locus protein EVI1
LOC105323429	0.121978	-3.0353	0.0144101	Down	DYNC1I1	cytoplasmic dynein 1 intermediate chain 2-like
LOC105328670	2.61193	1.38512	0.0146691	Up		deacetylase Oant_2987
LOC105336593	4.26373	2.09212	0.0147508	Up	SULT1C3	uncharacterized LOC105336593
LOC105326276	2.44556	1.29017	0.0148715	Up		serine/threonine-protein phosphatase 6 regulatory ankyrin repeat subunit C
LOC105342557	0.372496	-1.4247	0.0149128	Down	PLEKHG7	pleckstrin homology domain-containing family G member 5
LOC105343058	3.41936	1.77373	0.0151404	Up		uncharacterized LOC105343058
LOC105338931	0.153229	-2.70624	0.0151802	Down		protein draper-like
LOC105322002	55.4028	5.79189	0.0151869	Up		Tripartite motif-containing protein 45
LOC105337964	0.0175856	-5.82946	0.0152799	Down	PGBD4	piggyBac transposable element-derived protein 3-like
LOC105318191	19.5121	4.2863	0.0153226	Up		uncharacterized LOC105318191
LOC105332213	0.0587763	-4.08862	0.0153692	Down	PHF24	PHD finger protein 24
LOC105339708	25.1451	4.65221	0.015581	Up	COLEC12	collectin-12
LOC105338234	Inf	Inf	0.015746	Up		uncharacterized LOC105338234
LOC105332214	4.27902	2.09728	0.0158868	Up		uncharacterized LOC105332214
LOC105339800	2.6149	1.38675	0.0160302	Up		uncharacterized LOC105339800
LOC105338886	0.218182	-2.19639	0.0160797	Down	HSPA12B	heat shock 70 kDa protein 12B
LOC105346070	0.222865	-2.16576	0.0161323	Down	TRIM28	Tripartite motif-containing protein 2
LOC105317835	10.3159	3.36679	0.0162818	Up		uncharacterized LOC105317835
LOC105326394	2.33559	1.22379	0.0164082	Up	Ttc38	tetratricopeptide repeat protein 38
LOC105317667	0.289296	-1.78938	0.016415	Down		uncharacterized LOC105317667
LOC105326249	0.359957	-1.4741	0.0164473	Down		uncharacterized LOC105326249
LOC105317118	0.06006	-4.05745	0.0164894	Down		laccase-3
LOC105340983	2.95335	1.56235	0.016499	Up	daf-36	cholesterol 7-desaturase
LOC109619842	2.44438	1.28947	0.0165319	Up		uncharacterized LOC109619842
LOC105332134	2.33021	1.22046	0.016898	Up	SLC3A1	neutral and basic amino acid transport protein rBAT
LOC105320042	0.298682	-1.74332	0.0169	Down		heat shock 70 kDa protein 12A
LOC105332413	0.0523094	-4.25679	0.0169758	Down	pol	uncharacterized protein K02A2.6-like
LOC105332514	0.369141	-1.43776	0.0171994	Down		uncharacterized LOC105332514
LOC105335896	2.14699	1.10232	0.0173378	Up	FBPA	fructose-bisphosphate aldolase
LOC105326330	3.18763	1.67248	0.0173893	Up	Cyp2b10	cytochrome P450 2C15
LOC105330757	0.00737608	-7.08293	0.017393	Down		cell death abnormality protein 1
LOC105347074	11.1111	3.47392	0.0175723	Up		uncharacterized LOC105347074
LOC105325845	4.39017	2.13428	0.0177898	Up	Gucy2g	atrial natriuretic peptide receptor 3
LOC105326569	3.37114	1.75324	0.0178649	Up	Ttc38	tetratricopeptide repeat protein 38
LOC105342568	6.03321	2.59293	0.0178731	Up	BP10	blastula protease 10-like
LOC105335153	0.263603	-1.92356	0.0178936	Down	Slc5a9	sodium/glucose cotransporter 5
LOC105345969	2.75194	1.46045	0.0184234	Up	SMPDL3B	acid sphingomyelinase-like phosphodiesterase 3b
LOC105338427	2.45866	1.29787	0.0185288	Up	Pebp4	phosphatidylethanolamine-binding protein 4
LOC105335092	0.409436	-1.28829	0.0188365	Down	Nca	neurocalcin homolog
LOC105331631	2.64242	1.40186	0.0188881	Up	TRIM45	tripartite motif-containing protein 45
LOC105342657	0.159654	-2.64698	0.0190588	Down		uncharacterized LOC105342657
LOC105323883	0.0741998	-3.75244	0.0191466	Down		protein draper
LOC105331865	0.374548	-1.41678	0.0192701	Down	amt-1	putative ammonium transporter 1
LOC105330527	4.80803	2.26545	0.0196075	Up		uncharacterized LOC105330527
LOC105345608	2.56301	1.35784	0.0196375	Up	ABHD4	protein ABHD4
LOC105327490	3.49321	1.80455	0.0197646	Up	FCF1	rRNA-processing protein FCF1 homolog
LOC109618560	0.364953	-1.45422	0.0198285	Down	Sacs	sacsin-like
LOC105342021	2.89935	1.53573	0.0200082	Up		uncharacterized LOC105342021
LOC105333753	0.0703576	-3.82915	0.0200959	Down		uncharacterized LOC105333753
LOC105328796	2.51488	1.33049	0.0201815	Up	MGAM	sucrase-isomaltase, intestinal
LOC109619522	4.22036	2.07737	0.0204852	Up		sarcoplasmic calcium-binding protein-like
LOC105346389	0	#NAME?	0.0205223	Down		uncharacterized LOC105346389
LOC105318229	2.60762	1.38273	0.0206124	Up	nus1	dehydrodolichyl diphosphate synthase complex subunit nus1-like
LOC105343793	2.9008	1.53645	0.0206128	Up	emc7	ER membrane protein complex subunit 7
LOC105334330	0.136116	-2.87709	0.0206737	Down		uncharacterized LOC105334330
LOC105337178	0	#NAME?	0.0207545	Down	POL	uncharacterized LOC105337178
LOC105339343	0.299778	-1.73804	0.0207917	Down	HYKK	hydroxylysine kinase
LOC105332793	12.9051	3.68987	0.0208009	Up	Thap4	uncharacterized LOC105332793
LOC105347960	0	#NAME?	0.0208398	Down		uncharacterized LOC105347960
LOC105334123	2.78256	1.47641	0.0208457	Up	TIMP3	metalloproteinase inhibitor 3
LOC105347306	2.83831	1.50503	0.0211894	Up	myd88	myeloid differentiation primary response protein MyD88-like
LOC105342563	2.46885	1.30384	0.021321	Up	Psma5	proteasome subunit alpha type-5-like
LOC105346926	0.0780011	-3.68036	0.0214892	Down	THAP4	uncharacterized LOC105346926
LOC105329801	0.105149	-3.2495	0.0217663	Down		nucleolar protein 12-like
LOC105344181	0.311897	-1.68086	0.02201	Down	PTPRM	receptor-type tyrosine-protein phosphatase alpha
LOC105335719	0.327415	-1.61081	0.0220366	Down		plancitoxin-1-like
LOC105344626	11.2445	3.49115	0.0220471	Up		lens fiber membrane intrinsic protein
LOC105317456	8.12053	3.02157	0.0221112	Up	PCYOX1	polyenoic fatty acid isomerase
LOC105346311	0.417919	-1.2587	0.0221999	Down	USH2A	usherin-like
LOC105325330	7.30865	2.8696	0.0222775	Up	cex-1	sarcoplasmic calcium-binding proteins II, V, VI, and VII-like
LOC105321189	3.28831	1.71734	0.0223009	Up	chac1	glutathione-specific gamma-glutamylcyclotransferase 1
LOC105344921	0.219248	-2.18936	0.0225647	Down	Ptprz1	receptor-type tyrosine-protein phosphatase T-like
LOC105332011	25.0558	4.64707	0.022612	Up		multiple epidermal growth factor-like domains protein 10
LOC105343617	2.34227	1.22791	0.0226655	Up	GADD45G	growth arrest and DNA damage-inducible protein GADD45 gamma
LOC105332812	0.42353	-1.23947	0.0226704	Down	CYP10	cytochrome P450 10-like
LOC105344060	2.13929	1.09713	0.0227258	Up		uncharacterized LOC105344060
LOC105317985	2.55152	1.35136	0.022838	Up	pdx2	pyridoxal 5'-phosphate synthase subunit PdxT
LOC105329738	0.109549	-3.19035	0.0230581	Down		uncharacterized LOC105329738
LOC105335177	3.39758	1.76451	0.0231262	Up		uncharacterized LOC105335177
LOC105327351	0.29023	-1.78473	0.0231348	Down		uncharacterized LOC105327351
LOC105323641	0.313471	-1.6736	0.0232779	Down		uncharacterized LOC105323641
LOC105338653	2.19832	1.1364	0.0234677	Up	NT5C2	cytosolic purine 5'-nucleotidase
LOC105338306	7.15217	2.83838	0.0236498	Up	arfA	uncharacterized LOC105338306
LOC105344716	0.347395	-1.52535	0.0238015	Down	CHRNA2	acetylcholine receptor subunit alpha-1-B
LOC105338080	0.109506	-3.19091	0.0239265	Down	PTPRM	receptor-type tyrosine-protein phosphatase epsilon
LOC105342262	0.378524	-1.40154	0.0245532	Down	ADAM10	disintegrin and metalloproteinase domain-containing protein 10-like
LOC109619279	0.252525	-1.9855	0.0247222	Down	Ptpn1	multiple epidermal growth factor-like domains protein 10
LOC105332780	0.342788	-1.54461	0.0247754	Down	LITAF	lipopolysaccharide-induced tumor necrosis factor-alpha factor homolog
LOC105321237	4.84261	2.27579	0.0250166	Up	Malsu1	uncharacterized LOC105321237
LOC105333835	4.6348	2.21251	0.0251035	Up	Cyp2c23	cytochrome P450 2C15
LOC105336291	0.446947	-1.16183	0.0252566	Down		uncharacterized LOC105336291
LOC105347976	0.0194341	-5.68527	0.0252995	Down	SVEP1	neurogenic locus notch homolog protein 1
LOC105342179	2.27984	1.18893	0.0253379	Up		uncharacterized LOC105342179
LOC105331885	7.45495	2.8982	0.0253579	Up	LGALS8	galectin-8
LOC105321996	3.37866	1.75645	0.0254408	Up	NETO2	neuropilin and tolloid-like protein 2
LOC105340394	Inf	Inf	0.0254646	Up		uncharacterized LOC105340394
LOC105347390	3.88154	1.95663	0.0254744	Up		spore cortex-lytic enzyme
LOC105329329	0.461756	-1.1148	0.0255742	Down		uncharacterized LOC105329329
LOC105335139	0.27881	-1.84265	0.025734	Down		putative leucine-rich repeat receptor-like serine/threonine-protein kinase At2g24130
LOC105346931	9.01501	3.17233	0.0257535	Up	Fcn1	ficolin-1
LOC105340123	2.24917	1.16939	0.0258186	Up	pam-a	peptidyl-glycine alpha-amidating monooxygenase A
LOC105326331	0.0310182	-5.01074	0.0259225	Down		uncharacterized LOC105326331
LOC105334044	Inf	Inf	0.0259618	Up		acetylcholinesterase-like
LOC105327848	2.44117	1.28757	0.0259624	Up		putative mediator of RNA polymerase II transcription subunit 24
LOC105343849	0.379759	-1.39684	0.0260162	Down	Ces1c	carboxylesterase 1C
LOC105321533	2.13306	1.09292	0.0260842	Up	Tars	threonine--tRNA ligase, cytoplasmic
LOC105331034	9.32592	3.22125	0.0261354	Up		uncharacterized LOC105331034
LOC105328088	2.0487	1.03471	0.0261405	Up	mid1ip1a	mid1-interacting protein 1A
LOC105344273	0.410565	-1.28432	0.0261544	Down		multiple epidermal growth factor-like domains protein 10
LOC105329781	40.5723	5.34242	0.0261943	Up		cell death abnormality protein 1
LOC109617889	2.52671	1.33726	0.0262089	Up		metallothionein-like
LOC105337699	0.200868	-2.31568	0.0263038	Down	Tnc	microfibril-associated glycoprotein 4
LOC105343525	0.236779	-2.07839	0.0266293	Down	GIMAP7	reticulocyte-binding protein 2 homolog a
LOC105325847	3.11398	1.63876	0.0267953	Up	Vamp4	vesicle-associated membrane protein 4-like
LOC109619492	0.121447	-3.0416	0.0270007	Down		uncharacterized LOC109619492
LOC105329096	2.22322	1.15265	0.0270585	Up	cpe	carboxypeptidase E
LOC105320999	0.356679	-1.4873	0.0271543	Down	PPP1CC	serine/threonine-protein phosphatase alpha-2 isoform
LOC105345445	0.00330957	-8.23914	0.027222	Down	Exd1	uncharacterized LOC105345445
LOC105339843	0.422728	-1.2422	0.0272837	Down	PARP14	uncharacterized LOC105339843
LOC105330910	2.36242	1.24026	0.0273061	Up		uncharacterized LOC105330910
LOC105335868	0.101627	-3.29864	0.0273234	Down	SMPDL3B	acid sphingomyelinase-like phosphodiesterase 3b
LOC105335371	4.60101	2.20195	0.0273314	Up		uncharacterized LOC105335371
LOC105317357	0.068006	-3.87819	0.0273408	Down	Slc6a8	sodium- and chloride-dependent creatine transporter 1-like
LOC105345660	0.16605	-2.59031	0.0274039	Down		uncharacterized LOC105345660
LOC105332622	2.22999	1.15704	0.0274296	Up	CHIA	acidic mammalian chitinase
LOC105336202	0.195018	-2.35832	0.0275077	Down	Glra2	glycine receptor subunit alpha-4
LOC105325001	0.33536	-1.57622	0.02757	Down	Phyhip	uncharacterized LOC105325001
LOC105320007	2.08243	1.05826	0.0276219	Up	tyr-3	uncharacterized LOC105320007
LOC105328903	0.280969	-1.83152	0.0277127	Down		uncharacterized LOC105328903
LOC105336774	0.4439	-1.17169	0.0277562	Down	acsbg2	long-chain-fatty-acid--CoA ligase ACSBG2
LOC105321541	2.7322	1.45006	0.0278003	Up	arih1l	uncharacterized LOC105321541
LOC109617051	0	#NAME?	0.0278273	Down	DDB_G0267514	uncharacterized LOC109617051
LOC105339191	0.216547	-2.20725	0.0278901	Down		uncharacterized LOC105339191
LOC105332344	0.286448	-1.80365	0.0280485	Down		uncharacterized LOC105332344
LOC105345305	2.75156	1.46025	0.0281732	Up		universal stress protein in QAH/OAS sulfhydrylase 3'region
LOC105331451	8.79036	3.13592	0.0281969	Up		uncharacterized LOC105331451
LOC105341386	4.03552	2.01275	0.0282094	Up	STS	steryl-sulfatase
LOC105348571	0.165186	-2.59784	0.0282665	Down	Oas3	inactive 2'-5'-oligoadenylate synthase 1B-like
LOC105338991	2.95289	1.56213	0.0283123	Up	cpras1	circularly permutated Ras protein 1
LOC105321503	2.27572	1.18632	0.0284041	Up	COL22A1	cartilage matrix protein
LOC105341341	0.336933	-1.56947	0.0284623	Down	Kif28p	kinesin-like protein KIF28P
LOC105330664	0.041465	-4.59196	0.0287071	Down		uncharacterized LOC105330664
LOC105320437	2.20067	1.13794	0.0288631	Up	AGPAT2	1-acyl-sn-glycerol-3-phosphate acyltransferase beta
LOC105318831	2.38201	1.25218	0.0289295	Up	Pmp22	epithelial membrane protein 3
LOC105349200	3.11403	1.63878	0.0289519	Up		uncharacterized LOC105349200
LOC105317803	6.08676	2.60567	0.0290768	Up	UCP2	mitochondrial uncoupling protein 2
LOC105323061	0.409523	-1.28799	0.0290958	Down		uncharacterized LOC105323061
LOC105321765	Inf	Inf	0.0291391	Up		uncharacterized LOC105321765
LOC105323386	3.94188	1.97889	0.0291762	Up		uncharacterized LOC105323386
LOC105346137	0.144187	-2.79399	0.0291864	Down		von Willebrand factor D and EGF domain-containing protein-like
LOC105323253	16.4802	4.04266	0.0292846	Up	FMRFaR	FMRFamide receptor
LOC105334624	0.410005	-1.28629	0.0295364	Down	PARP14	poly [ADP-ribose] polymerase 15-like
LOC105324154	0.199753	-2.32371	0.0295643	Down		nacrein-like protein P2
LOC105335752	0.0669318	-3.90116	0.0297128	Down		uncharacterized LOC105335752
LOC105342350	Inf	Inf	0.0297285	Up		uncharacterized LOC105342350
LOC105339776	4.54064	2.1829	0.0300094	Up	cemip2	cell migration-inducing and hyaluronan-binding protein
LOC105335912	0.302269	-1.72609	0.0301724	Down	Cachd1	uncharacterized LOC105335912
LOC105328476	2.04512	1.03219	0.0304462	Up	RHOQ	rac-like GTP-binding protein ARAC7
LOC105318351	2.60179	1.3795	0.0307286	Up	Nmur2	uncharacterized LOC105318351
LOC105326284	2.53891	1.34421	0.0309473	Up	SLC39A3	zinc transporter ZIP1
LOC109619534	0	#NAME?	0.0309921	Down		uncharacterized LOC109619534
LOC105317071	0.00621175	-7.33078	0.0310052	Down		uncharacterized LOC105317071
LOC105320815	2.50026	1.32208	0.0310907	Up	TNFAIP8	tumor necrosis factor alpha-induced protein 8
LOC105332907	2.41129	1.26981	0.0312067	Up	GSTO1	glutathione S-transferase U19
LOC105327606	2.32751	1.21879	0.03164	Up	MOGAT1	2-acylglycerol O-acyltransferase 2-A
LOC105321904	2.37584	1.24844	0.0317307	Up	Faxc	failed axon connections homolog
LOC105320131	2.74	1.45417	0.0317687	Up	PTGER4	prostaglandin E2 receptor EP4 subtype
LOC105342135	0.0856064	-3.54614	0.031857	Down		multiple epidermal growth factor-like domains protein 10
LOC105318752	0.374266	-1.41786	0.0320407	Down	HYKK	hydroxylysine kinase-like
LOC105338060	Inf	Inf	0.032165	Up	CCKBR	cholecystokinin receptor type A
LOC105347889	0.180689	-2.46842	0.032271	Down	Hil	hillarin
LOC105327036	0.157015	-2.67103	0.0324144	Down		uncharacterized LOC105327036
LOC105342433	3.51055	1.8117	0.0324527	Up	Chst5	carbohydrate sulfotransferase 5
LOC105333125	0.377112	-1.40694	0.0324716	Down	Faap20	Fanconi anemia core complex-associated protein 20
LOC105330883	3.09617	1.63048	0.0324738	Up	ADORA2B	adenosine receptor A2b
LOC105325728	2.29856	1.20073	0.032579	Up	Ero1b	ERO1-like protein beta
LOC105343037	2.82322	1.49734	0.0326981	Up	Chrna6	neuronal acetylcholine receptor subunit alpha-10-like
LOC105336648	0.080072	-3.64256	0.0329477	Down	rgn	regucalcin
LOC105341217	0.178335	-2.48734	0.0331246	Down	SPAN	uncharacterized LOC105341217
LOC105333126	3.28197	1.71456	0.0331502	Up	Mat2a	S-adenosylmethionine synthase
LOC105334809	2.66433	1.41377	0.0333829	Up	Qrfpr	pyroglutamylated RFamide peptide receptor
LOC105321365	0.00491282	-7.66923	0.0335073	Down		uncharacterized LOC105321365
LOC105345366	0.378099	-1.40317	0.0335164	Down	SLC6A6	sodium- and chloride-dependent taurine transporter
LOC109618018	Inf	Inf	0.0335914	Up		uncharacterized LOC109618018
LOC105335370	6.14358	2.61908	0.0337666	Up		uncharacterized LOC105335370
LOC105320119	2.35252	1.23421	0.0341307	Up		insulin-like growth factor-binding protein complex acid labile subunit
LOC105319164	0.0889491	-3.49088	0.0341339	Down		tripartite motif-containing protein 3
LOC105328524	0.45195	-1.14576	0.034161	Down		uncharacterized LOC105328524
LOC105331035	0.420989	-1.24814	0.034176	Down		uncharacterized LOC105331035
LOC105342287	0.0718953	-3.79796	0.0342306	Down		uncharacterized LOC105342287
LOC105341597	0.330914	-1.59547	0.0343257	Down		chromosome partition protein Smc
LOC105331234	4.65214	2.2179	0.0344081	Up		tripartite motif-containing protein 3-like
LOC105326109	3.07698	1.62151	0.0344453	Up		tripartite motif-containing protein 2
LOC105319286	0	#NAME?	0.0344839	Down		millepora cytotoxin-1
LOC105329729	0.123506	-3.01734	0.0345235	Down		uncharacterized LOC105329729
LOC105322308	0.196789	-2.34528	0.034554	Down	glc-1	glutamate-gated chloride channel alpha-like
LOC105341978	7.66979	2.93919	0.0345947	Up		uncharacterized LOC105341978
LOC105322846	11.8222	3.56343	0.0346295	Up	SLC7A9	b(0,+)-type amino acid transporter 1
LOC105338212	7.43925	2.89516	0.0347476	Up		uncharacterized LOC105338212
LOC105346755	0	#NAME?	0.0349365	Down		uncharacterized LOC105346755
LOC105331534	2.22279	1.15237	0.0352589	Up	FBXO25	F-box only protein 25
LOC105318929	0.150059	-2.7364	0.0353302	Down		uncharacterized LOC105318929
LOC105324566	4.2716	2.09478	0.0353514	Up	mfsd8	major facilitator superfamily domain-containing protein 8
LOC109617053	0.304142	-1.71718	0.0353675	Down		toll-like receptor 4
LOC105346401	0.367847	-1.44282	0.0353993	Down		uncharacterized LOC105346401
LOC105337630	Inf	Inf	0.0354082	Up		uncharacterized LOC105337630
LOC105319376	2.04266	1.03045	0.0354533	Up		serine-rich adhesin for platelets
LOC105336951	0.26697	-1.90525	0.0357235	Down		uncharacterized LOC105336951
LOC105342941	0.0876945	-3.51137	0.0357873	Down		uncharacterized LOC105342941
LOC105343929	0.441994	-1.1779	0.0357894	Down	GLRA3	glycine receptor subunit alpha-2-like
LOC105340540	2.06524	1.04631	0.0358039	Up		uncharacterized LOC105340540
LOC109619798	0	#NAME?	0.0361716	Down		uncharacterized LOC109619798
LOC105342079	6.67743	2.73929	0.0362349	Up		multiple epidermal growth factor-like domains protein 10
LOC105320305	0	#NAME?	0.0362697	Down		uncharacterized LOC105320305
LOC105335717	0.277375	-1.85009	0.0363101	Down	RPL12	60S ribosomal protein L12
LOC105341716	0.425198	-1.23379	0.0364301	Down		MAM and LDL-receptor class A domain-containing protein 1-like
LOC109619855	0.333174	-1.58565	0.0366445	Down	mth2	adhesion G protein-coupled receptor E3-like
LOC109617038	0.465251	-1.10392	0.0367416	Down	AQP8	aquaporin-8-like
LOC105331230	9.70005	3.27799	0.0367447	Up	TBK1	inhibitor of nuclear factor kappa-B kinase subunit epsilon-like
LOC105331709	2.72225	1.4448	0.0369034	Up		leucine-rich repeat-containing protein 28
LOC105317971	0.323043	-1.6302	0.0370216	Down		uncharacterized LOC105317971
LOC105345741	3.59425	1.84569	0.0370342	Up	CDK5R1	cyclin-dependent kinase 5 activator 1-like
LOC105341870	2.00937	1.00674	0.0370558	Up	GRHPR	glyoxylate reductase/hydroxypyruvate reductase
LOC105324622	0.444856	-1.16859	0.0370614	Down	klhl21	kelch-like protein 24
LOC105323516	7.27919	2.86378	0.0370673	Up	DHX8	ATP-dependent RNA helicase DHX8
LOC105329822	2.01229	1.00884	0.0372181	Up	Plac8	cell number regulator 3
LOC105333133	2.10329	1.07265	0.0372523	Up	MLXIP	MLX-interacting protein
LOC105324432	0.342504	-1.54581	0.0375151	Down	TRPA1	serine/threonine-protein phosphatase 6 regulatory ankyrin repeat subunit B
LOC105335473	0.227038	-2.13899	0.0376219	Down	w	protein white
LOC105319673	0.493284	-1.01951	0.0378487	Down		insulin-like growth factor-binding protein complex acid labile subunit
LOC105347952	2.02657	1.01904	0.0379499	Up		alcohol dehydrogenase-like
LOC105326532	0.00705212	-7.14773	0.0381058	Down	GIMAP4	GTPase IMAP family member 4
LOC105346577	0.406661	-1.2981	0.0382956	Down		uncharacterized LOC105346577
LOC105321700	2.71168	1.43919	0.0383454	Up		protein C3orf33 homolog
LOC105348343	2.86616	1.51912	0.0384241	Up	Yipf5	protein YIPF5-like
LOC105348695	0.45239	-1.14436	0.0385052	Down	Heg1	uncharacterized LOC105348695
LOC105330864	0.299116	-1.74122	0.0387205	Down	Trim45	probable E3 ubiquitin-protein ligase MID2
LOC105344988	2.51254	1.32915	0.0387868	Up	hnf4a	hepatocyte nuclear factor 4-gamma
LOC105345224	0.33553	-1.57548	0.0388492	Down		uncharacterized LOC105345224
LOC105338090	2.52655	1.33717	0.0388559	Up		uncharacterized LOC105338090
LOC105340010	7.71801	2.94823	0.0388923	Up		uncharacterized LOC105340010
LOC105319733	2.33561	1.2238	0.0391035	Up	gly-10	putative polypeptide N-acetylgalactosaminyltransferase 10
LOC105334462	2.30791	1.20658	0.0391074	Up	Cda	cytidine deaminase-like
LOC105340681	0.317457	-1.65537	0.0392734	Down	PROS1	signal peptide, CUB and EGF-like domain-containing protein 2
LOC105343806	0.489661	-1.03014	0.0392839	Down	IRF2	interferon regulatory factor 1
LOC105330846	2.04276	1.03052	0.0393447	Up	NCOA4	nuclear receptor coactivator 4
LOC105345668	0.117964	-3.08359	0.0393608	Down	Ptprg	receptor-type tyrosine-protein phosphatase gamma-like
LOC105330463	2.52031	1.3336	0.0395575	Up		spidroin-1-like
LOC105346575	2.18456	1.12734	0.0395746	Up	Pik3ca	phosphatidylinositol 4,5-bisphosphate 3-kinase catalytic subunit alpha isoform-like
LOC105332591	6.20448	2.63331	0.0396652	Up	slc44a1	choline transporter-like protein 1
LOC105318739	0.316193	-1.66112	0.039753	Down		uncharacterized LOC105318739
LOC105322064	0.298613	-1.74365	0.039794	Down		uncharacterized LOC105322064
LOC105332930	0.493051	-1.02019	0.0398896	Down	SOX14	transcription factor SOX-14
LOC105336614	0.316489	-1.65977	0.0398957	Down	HSPA12A	heat shock 70 kDa protein 12A
LOC105331164	0.17541	-2.5112	0.0399302	Down		uncharacterized LOC105331164
LOC105329839	0.326184	-1.61624	0.039953	Down	Ids	iduronate 2-sulfatase
LOC105333873	0	#NAME?	0.0401107	Down		putative ankyrin repeat protein RF_0381
LOC105327168	0.226669	-2.14134	0.040176	Down	Cachd1	VWFA and cache domain-containing protein 1
LOC105344701	0.268042	-1.89947	0.0404902	Down	IFT27	intraflagellar transport protein 27 homolog
LOC105317895	0.206917	-2.27287	0.0404951	Down		uncharacterized LOC105317895
LOC105334587	3.30558	1.7249	0.0407129	Up	Cnpy2	protein canopy homolog 2
LOC105322834	0.469137	-1.09192	0.0408064	Down	DNAH2	dynein heavy chain 2, axonemal
LOC105322432	2.24151	1.16447	0.0408095	Up	tgo	aryl hydrocarbon receptor nuclear translocator homolog
LOC105319318	2.09809	1.06908	0.0408617	Up	Slc7a8	large neutral amino acids transporter small subunit 1
LOC105330661	13.1752	3.71975	0.0408846	Up	Pml	E3 ubiquitin-protein ligase TRIM33
LOC105326439	2.22019	1.15068	0.0409613	Up	hoxd4a	homeobox protein Hox-A5
LOC105341288	Inf	Inf	0.041059	Up	BCAN	perlucin-like protein
LOC109620704	56.6204	5.82325	0.0410659	Up		uncharacterized LOC109620704
LOC105345065	38.6044	5.27069	0.0410776	Up	PLG	uncharacterized LOC105345065
LOC105336054	2.17038	1.11795	0.0411707	Up	CEL	fatty acyl-CoA hydrolase precursor, medium chain
LOC105335140	0.301196	-1.73122	0.0411907	Down		toll-like receptor 4
LOC105319108	35.5194	5.15054	0.0412747	Up	Blm	ATP-dependent DNA helicase Q-like 3
LOC105335681	0.343852	-1.54014	0.0413478	Down	ADAMTS6	A disintegrin and metalloproteinase with thrombospondin motifs 6-like
LOC105340104	0.373442	-1.42105	0.0413577	Down	Znfx1	NFX1-type zinc finger-containing protein 1
LOC105344745	2.14485	1.10088	0.0414527	Up	ACADVL	very long-chain specific acyl-CoA dehydrogenase, mitochondrial
LOC105343714	2.67035	1.41703	0.0414687	Up	DUSP3	dual specificity protein phosphatase 3
LOC105318571	2.11726	1.0822	0.041476	Up	Trim2	tripartite motif-containing protein 2
LOC105348835	0.164997	-2.59949	0.0416874	Down	Prdm9	probable histone-lysine N-methyltransferase PRDM7
LOC105343848	2.25108	1.17062	0.0417331	Up		beta-lactamase-like protein 4
LOC105343111	Inf	Inf	0.0418011	Up	TRIM45	uncharacterized LOC105343111
LOC105338248	0.139837	-2.83818	0.042319	Down		uncharacterized LOC105338248
LOC105327499	2.00085	1.00061	0.0423356	Up		uncharacterized LOC105327499
LOC105327023	2.69662	1.43115	0.0424489	Up	Col8a1	collagen alpha-1(VIII) chain-like
LOC105334193	0	#NAME?	0.0428039	Down		uncharacterized LOC105334193
LOC105347037	0.199488	-2.32563	0.0428747	Down		tripartite motif-containing protein 2
LOC105343246	0.351422	-1.50872	0.0429979	Down		secretory immunoglobulin A-binding protein EsiB
LOC105339027	0.225	-2.15201	0.0432553	Down	GABRG2	gamma-aminobutyric acid receptor subunit gamma-2-like
LOC105341230	2.36337	1.24085	0.0432724	Up		WW domain binding protein 1-like
LOC105342677	8.5953	3.10355	0.0432908	Up	WRN	ATP-dependent DNA helicase RecQ
LOC105339308	6.08588	2.60547	0.0433802	Up	SLC23A2	solute carrier family 23 member 1
LOC105319650	0.293535	-1.7684	0.0435423	Down		uncharacterized LOC105319650
LOC105335804	0.131445	-2.92746	0.0436701	Down	tctex1d1-a	tctex1 domain-containing protein 1-A-like
LOC105320549	0.37007	-1.43413	0.0436853	Down		uncharacterized LOC105320549
LOC105320920	2.71609	1.44153	0.0437963	Up		uncharacterized LOC105320920
LOC105334183	4.42848	2.14681	0.0438824	Up	Pzp	pregnancy zone protein
LOC105327041	0.262565	-1.92925	0.043983	Down		uncharacterized LOC105327041
LOC105320021	0.0600777	-4.05703	0.0441251	Down		uncharacterized LOC105320021
LOC105341889	2.3457	1.23002	0.0441773	Up	BLZF1	golgin-45-like
LOC105331736	2.19681	1.13541	0.0442264	Up		uncharacterized LOC105331736
LOC105340440	0	#NAME?	0.0442948	Down		uncharacterized LOC105340440
LOC105344777	0.0218157	-5.51849	0.0443153	Down	IFI44L	interferon-induced protein 44-like
LOC105325266	34.803	5.12114	0.0444008	Up		serine/threonine-protein phosphatase 6 regulatory ankyrin repeat subunit C
LOC105349082	9.28447	3.21482	0.0445646	Up		prostate-associated microseminoprotein
LOC105348972	0.270759	-1.88492	0.0445756	Down		loricrin
LOC105343157	2.16534	1.1146	0.0445766	Up	Nlk	serine/threonine-protein kinase NLK
LOC105337001	2.2425	1.1651	0.0447566	Up		uncharacterized LOC105337001
LOC105337249	0.235912	-2.08368	0.0447742	Down		uncharacterized LOC105337249
LOC105340198	3.67635	1.87827	0.0451598	Up	CLIC4	chloride intracellular channel protein 4
LOC105329747	0.323612	-1.62766	0.0453381	Down	MEI1	meiosis inhibitor protein 1
LOC105334302	55.3154	5.78961	0.0458052	Up		uncharacterized LOC105334302
LOC105337972	0.0023462	-8.73546	0.0459343	Down	Oas2	2'-5'-oligoadenylate synthase 1A
LOC105330464	3.72111	1.89573	0.0460932	Up		spidroin-1-like
LOC105328037	0.315455	-1.66449	0.0461667	Down		uncharacterized LOC105328037
LOC105341293	3.20458	1.68014	0.0462173	Up		cell wall integrity and stress response component 2
LOC105330504	0.493502	-1.01887	0.0463018	Down		uncharacterized LOC105330504
LOC105340747	2.16508	1.11442	0.0463633	Up	pdxdc1	putative pyridoxal-dependent decarboxylase domain-containing protein 2
LOC105321684	2.14847	1.10331	0.0463727	Up	Fam126a	hyccin-like
LOC105330065	0.359181	-1.47722	0.0464169	Down	si:dkey-97o5.1	uncharacterized protein C1orf112 homolog
LOC105338563	0.334507	-1.57989	0.0465347	Down	FucTA	alpha-(1,3)-fucosyltransferase 7-like
LOC105332541	3.82746	1.93639	0.0470685	Up		uncharacterized LOC105332541
LOC105325698	0	#NAME?	0.0471846	Down	LRP2	low-density lipoprotein receptor-related protein 4
LOC105320100	0.446215	-1.16419	0.0472688	Down	ZK512.4	signal recognition particle 9 kDa protein
LOC105334116	0.414969	-1.26892	0.0473048	Down		peptidase inhibitor 16
LOC109618202	24.0958	4.59071	0.0475325	Up		uncharacterized LOC109618202
LOC105347598	0.442698	-1.1756	0.0476358	Down	Ikbke	inhibitor of nuclear factor kappa-B kinase subunit epsilon
LOC105340855	0.187186	-2.41746	0.0476878	Down	PNLIPRP1	inactive pancreatic lipase-related protein 1-like
LOC105332225	0.499373	-1.00181	0.0478745	Down	TSPAN3	tetraspanin-3
LOC105323721	4.84689	2.27706	0.0479302	Up	Timp2	metalloproteinase inhibitor 2
LOC105333372	7.48489	2.90398	0.0486116	Up	vwkA	uncharacterized LOC105333372
LOC105330465	2.59842	1.37763	0.0489264	Up		circumsporozoite protein-like
LOC105333230	2.20542	1.14105	0.0489595	Up	PNPLA8	calcium-independent phospholipase A2-gamma
LOC105346523	0.29078	-1.782	0.0490431	Down	SLC6A7	sodium-dependent proline transporter
LOC105320487	2.44571	1.29025	0.0490475	Up	Alx4	retina and anterior neural fold homeobox protein 2
LOC105333073	2.55873	1.35543	0.049219	Up	prom1a	prominin-1-A
LOC105328580	0.489011	-1.03206	0.049291	Down	Cep85	centrosomal protein of 85 kDa
LOC109618710	0.0228801	-5.44976	0.0493954	Down		kunitz-type serine protease inhibitor A-like
LOC105332167	0.303182	-1.72175	0.0494586	Down	Mal-A1	alpha-glucosidase
LOC105336071	0.128301	-2.9624	0.0495483	Down		uncharacterized LOC105336071
LOC105336445	2.27506	1.18591	0.0499821	Up	Glut1	glucose transporter type 1

## Sheet: Table S2
Table S2. The expression profiles of TYR genes in transcriptome data
Gene ID	Gene Name	Fold Change	P Value
LOC105331209	Tyr-6	2.72563	0.0037735
LOC105346503	Tyr-9	3.02754	0.0143515
LOC105330910	Tyr-20	2.36242	0.0273061
LOC105320007	Tyr-12	2.08243	0.0276219
LOC105318244	Tyr-2	9.84782	0.0604469
LOC105331186		10.1332	0.0807625
LOC105320011	Tyr-14	4.05137	0.0909309
LOC105332956	Tyr-7	7.88332	0.227396
LOC105348943	Tyr-10	5.98602	0.241662
LOC105329903	Tyr-4	5.75532	0.283304
LOC105332955		0.549253	0.285866
LOC105331192		0.0721149	0.307725
LOC105329244	Tyr-3	0.254597	0.379849
LOC105324827	Tyr	2.46092	0.433188
LOC105323046		0.497549	0.439007
LOC105334478	Tyr-1	0.0826265	0.537593
LOC105329902	Tyr-5	1.15333	0.770971
LOC105324826		0	0.983292
LOC105320006	Tyr-11	0.688688	0.985785
LOC105320008	Tyr-13	2.55939	1
LOC105322370		2.46929	1
LOC105321402		Inf	1

## Sheet: Table S3
Table S3. Primers used for RT-qPCR analysis
Primer	Gene ID	Sequence (5¢→3¢)
CgTyr-qF	LOC105324827	TCTGGGAAAGTCTGGAGTGG
CgTyr-qR		ATCTGCGAATGGCTGATAGG
CgTyr-2-qF	LOC105318244	CCAGTTCATACCTGGCGTAG
CgTyr-2-qR		GTCCATCACAGCGTGTTCTT
CgTyr-6-qF	LOC105331209	TTAAGCAGGAGAAGACTCGC
CgTyr-6-qR		GAAGATGGGATCAAACCAAG
CgTyr-8-qF	LOC105344040 (Trp-2)	TGGCGTCCATAACTACATCG
CgTyr-8-qR		CTGAAAGCAACCCACAGAAG
CgTyr-9-qF	LOC105346503	CCTGCTTCACGATCTCCG
CgTyr-9-qR		CCTCTTGACTGTTGCCTAAT
CgTyr-12-qF	LOC105320007	TCCATCACGGTGCTGCTT
CgTyr-12-qR		CGCGACCTTTGACTGTTCC
CgTyr-20-qF	LOC105330910	CAGTCCTTGGCTCTTCGC
CgTyr-20-qR		GGATTTCCTTACGCTGACC
RS18-F	LOC105347800	GCCATCAAGGGTATCGGTAGAC
RS18-R		CTGCCTGTTAAGGAACCAGTCAG

## Sheet: Table S4
Table S4. Primers used for fusion vectors construction.
Primer	Sequence (5¢→3¢)
CgRAR-Y1HF	ATGAAGACGGACAGAATGAACC
CgRAR-Y1HR	TCAAGGAATACACACATTCTCCTGCC
CgRXR-Y1HF	AAGCCAAAGCTAGAGAACCC
CgRXR-Y1HR	TCAAGGAATACACACATTCTCCTGCC
DR0-F	CCGTAAGGTCAAGGTCAAGGTCAAGGTCACTCG
DR0-R	CGAGTGACCTTGACCTTGACCTTGACCTTACGG
DR1-F	CCGTAAGGTCACAGGTCACAGGTCACAGGTCACAGGTCACTCG
DR1-R	CGAGTGACCTGTGACCTGTGACCTGTGACCTGTGACCTTACGG
DR2-F	CCGTAAGGTCACAAGGTCACAAGGTCACAAGGTCACTCG
DR2-R	CGAGTGACCTTGTGACCTTGTGACCTTGTGACCTTACGG
DR3-F	CCGTAAGGTCACAGAGGTCACAGAGGTCACAGAGGTCACTCG
DR3-R	CGAGTGACCTCTGTGACCTCTGTGACCTCTGTGACCTTACGG
DR4-F	CCGTAAGGTCACAGGAGGTCACAGGAGGTCACAGGAGGTCACTCG
DR4-R	CGAGTGACCTCCTGTGACCTCCTGTGACCTCCTGTGACCTTACGG
DR5-F	CCGTAAGGTCACCAGGAGGTCACCAGGAGGTCACCAGGAGGTCACTCG
DR5-R	CGAGTGACCTCCTGGTGACCTCCTGGTGACCTCCTGGTGACCTTACGG
drm-F	CCGTAAACCACTACCACTACCACTACCACTACCACTTCG
drm-R	CGAAGTGGTAGTGGTAGTGGTAGTGGTAGTGGTTTACGG
pTyr12-F	CATAGACCACAATATCGCCC
pTyr12-R	GTACGCCAGTGAGGTAAG
pTyr2-F	AAGCCAAAGCTAGAGAACCC
pTyr2-R	TTGATTGCGGTTAACGTC
pTyr9-F	TCAACACAACTCTTCCTG
pTyr9-R	GAATTGGACGTGATGGTC
